# Supplementary material for: 3D-Printed Poly(ester urethane)/Poly(3-hydroxybutyrate-co-3-hydroxyvalerate)/Bioglass Scaffolds for Tissue Engineering Applications
Source: Polymers (Basel). 2024 Nov 29;16(23):3355. doi: 10.3390/polym16233355 (PMC11644432; doi:10.3390/polym16233355)
Supplement: Supplementary file 1 [file polymers-16-03355-s001.zip]

Archive with 1 entries (1 files):
- polymers-3291964-supplementary.pdf
